# Supplementary material for: Kupffer cells dictate hepatic responses to the atherogenic dyslipidemic insult
Source: Nat Cardiovasc Res. 2024 Mar 11;3(3):356–71. doi: 10.1038/s44161-024-00448-6 (PMC11358021; doi:10.1038/s44161-024-00448-6)
Supplement: Supplementary file 2 — Source data for all figures and extended data. [file 44161_2024_448_MOESM2_ESM.xlsx]

## Sheet: Fig 1
1-A
Cholesterol		Triglycerides		Phospholipids		Glycerol		FFA
APOE LC	APOEcKO	APOE LC	APOEcKO	APOE LC	APOEcKO	APOE LC	APOEcKO	APOE LC	APOEcKO
51.0004	132.137	133.32	127.695	65.7407	100.617	6.35359	3.95948	10.9579	8.21844
40.5685	114.751	133.32	95.352	53.7037	105.247	4.14365	3.77532	12.7842	15.2954
63.7505	117.069	131.913	106.602	68.5185	107.407	3.8674	4.51197	16.4369	19.8612
64.9096	155.319	140.351	110.82	54.9383	85.4938	3.13076	4.32781	17.1217	18.4915
41.7276	186.615	158.631	124.882	44.1358	98.4568	3.22284	3.31492	9.1316	14.8389
74.1824	129.819	161.444	113.633	58.3333	90.1235	3.03867	3.59116	16.6652	14.6106
49.8413	107.796	127.695	161.444	62.6543	64.8148	4.51197	3.49908	18.2632	13.0125
55.6368	111.274	113.633	105.196	68.8272	75.6173	5.43278	5.24862	17.35	20.3178
37.0912	201.683	106.602	148.788	76.2346	79.6296	5.61694	4.41989	9.35989	18.4915
74.1824	259.638	161.444	143.163	65.1235	84.5679	5.15654	3.31492	14.8389	18.2632
48.6822	226.024	143.163	143.163	70.9877		3.407		15.9803
42.7614	183.46
60.6936	157.252
46.8996	88.2816
35.8644	128.284
54.9846	137.94
67.1517	139.319
68.2578	106.214
53.8785	127.987
	120.245
	162.276
	161.17
D374Y LC	D374Y	D374Y LC	D374Y	D374Y LC	D374Y	D374Y LC	D374Y	D374Y LC	D374Y
127.501	214.434	155.819	227.535	88.8889	113.58	4.97238	5.98527	19.8612	18.2632
92.728	157.638	151.6	206.442	77.7778	102.16	3.68324	4.41989	14.3823	17.1217
61.4323	165.751	108.008	133.32	61.4198	104.63	2.57827	4.32781	7.07699	9.58818
59.1141	146.047	100.977	196.599	85.4938	104.938	3.77532	3.77532	17.1217	20.0895
81.137	136.774	102.383	175.506	72.5309	97.8395	3.59116	4.41989	10.273	13.9257
42.8867	90.4098	120.664	162.85	78.7037	103.086	2.57827	4.51197	9.35989	10.9579
49.8413	136.774	98.165	174.099	55.8642	133.333	3.8674	4.41989	17.1217	13.9257
41.7276	144.837	110.82		65.4321	95.679	3.31492	5.15654	14.6106	18.0349
49.8413	172.425	119.258		65.4321	101.852	4.23573	4.60405	11.4145	18.0349
55.176	184.398			62.963		4.14365		10.273
40.0026	126.881			64.1975		3.8674		13.2408
67.5906	161.17
52.4172	154.534
59.409	179.974
63.8334
84.8493
77.1066
56.0907
66.0456
1-B
	APOE LC			APOEcKO			D374Y LC			D374Y
	Cholesterol	Triglyceride	Phospholipid	Cholesterol	Triglyceride	Phospholipid	Cholesterol	Triglyceride	Phospholipid	Cholesterol	Triglyceride	Phospholipid
14	0	0	0	0	0	0	0	0	0	0	0	0
15	11.5	0	3.65	6.5	5.35	9.25	15	0	0	11.5	0	0
16	45	79.65	20.1	99	74.9	72.4	61	68.5	6	155	194.5	21
17	51.5	47.3	15.9	254	34.4	53.75	67	134	15	247.5	252	43.5
18	36	11.9	8.15	228.5	8.6	30.5	37	31	0	124	93	17.5
19	28	1.4	5.7	205.5	2.8	29.25	19	14	0	92	40	11.5
20	28	0	6.25	202	3.7	33.55	0	9	0	91.5	18	12
21	31	0	7.1	206	2.8	40.25	17	2	0	130	30	21.5
22	36	0	9	213	4.95	48.15	41.5	0	0	210.5	37	46
23	43.5	2.55	11.65	201	8.75	52.9	57	4	0	234.5	36	60
24	46	6	13.8	178.5	7.9	52.35	55	18	0	290	50	75.5
25	44	5.25	11.05	144.5	6	45.6	62.5	15	10.5	245.5	42	70
26	42	2.1	8.5	113	9.1	32.7	57.5	12	9.5	204	27	51
27	34.5	0	8.1	83.5	10.3	23.85	45.5	18	0	124	7	28.5
28	35	0	7.85	67	23.4	16.45	75	23	0	83.5	6	13.5
29	50.5	0	16.4	70	28	18.3	41.5	0	0	59.5	0	10
30	98.5	1	41.5	96.5	35	42.4	59.5	2	17.5	71.5	5	14.5
31	129	2.2	82.6	120.5	23.8	77.45	113	9	54	116	14	43.5
32	113.5	1.4	82.45	96.5	16.3	77.15	144	20	89	147.5	20.5	83.5
33	68.5	0	64.9	66.5	5.4	56.2	121	13	74.5	128.5	64	70.5
34	42.5	0	48	56.5	0	30.4	76.5	7	43.5	78	9	39
35	36.5	0	25.15	40.5	0	18.25	77	1	22	73.5	0	14.5
36	31	0	14.9	39	0	12.25	51	0	6.5	34.5	20	8.5
37	31.5	0	8.85	31.5	0	8.6	31.5	0	0	59	0	7.5
38	0	0	6.4	0	0	6.15	33.5	0	0	56	0	0
39	0	0	0	0	0	0	0	0	0	15.5	0	0
40	0	0	0	0	0	0	0	0	0	0	0	0
1-C
Day 10 Chow
chiolesterol in liver
microgram/mg tissue in whole liver	APOE cKO	15.7	17.9	20	20.6	17.2	19.1	18.8	18	17.8
	littermate control:	14.1	13.6	15.5	15.2	16.1	15.6	14.3	16.1	18.7	17.6	16.5
	D374Y	13.7	20.5	21.7	17.7	20.5
	littermate control:	13.5	17	16.1	15.6	15.6	14.8
triglycerides in liver
microgram/mg tissue in whole liver	APOE cKO	128	130	191	176	176	130	142	113	106
	littermate control:	101	117	82	85	96	88	66	43	58	60	55
	D374Y	89	77	52	64	78
	littermate control:	67	42	37	49	58	45
1-E
Week 8 HFD
cholesterol in plasma	APOE cKO	668.643	683.307	579.369	772.366	525.243
mg/dl
	littermate control:	179.897	128.251	146.796
	D374Y	1030.27	689.668	776.678	794.361	932.586
	littermate control:	82.7515	56.0123	97.6306
triglycerides in plasma	APOE cKO	158.352	88.985	94.538	82.349	115.62	313.019	191.608
	littermate control:	100.083	122.217	146.433
	D374Y	1581.65	1303.96	1629.93	1835.55	1219.3	1658.27
	littermate control:	81.873	148.955	133.562
1-F
Week 8 HFD
chiolesterol in liver
mg in whole liver	APOE cKO	7.41845	6.40801	7.87454	9.878	7.6052	6.05722	6.88894
	littermate control:	6.28508	3.62105	3.78649
	D374Y	9.08935	9.64739	9.50068	7.49925	5.83904
	littermate control:	3.94685	2.57916	4.41632
triglycerides in liver
g of fat in whole liver	APOE cKO	0.518343	0.347215	0.473821	0.581629	0.407756	0.489258	0.474798
	littermate control:	0.235146	0.184854	0.378581
	D374Y	0.110282	0.084942	0.091075	0.124273	0.123034
	littermate control:	0.128219	0.208883	0.103741

## Sheet: Fig 2
2-G	Blood monocytes		Liver monocyte		Liver Kupffer cells
	D374Y control	D374Y clodronate	D374Y control	D374Y clodronate	D374Y control	D374Y clodronate
	9.86	9.67	6.06	5.15	0.21	0
	8.86	9.68	6.54	3.82	0.21	0.018
	9.97		6.3		0.18
2-H	cd5l TPM
	littermate control	D374Y	D374Y control	D374Y clodronate
	151	920	951	321
	174	875	953	229
	249	916	1009
		865
		615
	Ctsd TPM
	littermate control	D374Y	D374Y control	D374Y clodronate
	434	879	918	675
	419	979	839	1004
	491	919	884
		1018
		721
2-I
Clodronate administration Week 8 HFD
Chiolesterol in liver	D374Y control	5.565544	5.83083071	6.38976598
mg in whole liver
	D374Y clodronate	4.83368367	3.75075721
2-J
Plasma IL18PB (ng/mL)
after 8 weeks of HFD	APOE cKO	136.872	170.307	173.501	97.0027	159.941
	littermate control:	60.2038	46.9809	75.2858
	D374Y	231.942	153.204	166.282	111.03	140.459
	littermate control:	98.7043	106.37	140.716	100.918	102.921

## Sheet: Fig 3
3-A
C6				Cd5l				Folr2				Grn				Il18bp				Sdc3				Themis2				Ifrd1				Nop58				Socs2
APOE LC	APOE cKO	D374Y LC	D374Y	APOE LC	APOE cKO	D374Y LC	D374Y	APOE LC	APOE cKO	D374Y LC	D374Y	APOE LC	APOE cKO	D374Y LC	D374Y	APOE LC	APOE cKO	D374Y LC	D374Y	APOE LC	APOE cKO	D374Y LC	D374Y	APOE LC	APOE cKO	D374Y LC	D374Y	APOE LC	APOE cKO	D374Y LC	D374Y	APOE LC	APOE cKO	D374Y LC	D374Y	APOE LC	APOE cKO	D374Y LC	D374Y
25.1478	38.4389	41.5616	52.8268	83.4736	128.65	74.9652	125.058	100.755	180.449	74.0218	135.791	112.358	173.049	94.8715	157.043	149.196	239.379	141.405	182.92	37.3807	59.7819	27.8894	50.5999	8.71346	12.7057	10.9223	16.6763	18.6164	10.8296	22.4178	12.2516	21.4073	12.6229	23.2864	9.46067	25.061	18.3714	46.9442	17.1272
30.3276	37.8726	39.7569	63.8483	71.8166	130.503	68.2323	109.129	102.236	158.709	71.0383	112.553	137.546	159.583	78.0593	126.726	149.404	215.625	124.689	179.697	40.4449	47.7104	22.5503	37.1983	7.36583	11.0923	8.54738	17.1983	21.627	15.604	16.8964	12.7306	24.8063	13.8436	22.0753	10.6498	51.0057	11.6988	38.483	15.4898
27.0815	37.4424			60.489	102.05			74.5208	127.248			105.629	162.542			121.03	182.327			33.7449	50.7591			7.71658	14.822			34.2922	14.3086			23.1306	14.876			59.9984	25.0406
33.8648	40.7126			70.2114	140.407			84.4111	158.164			125.288	181.965			127.707	190.513			30.197	58.3798			8.74071	15.3118			37.8931	13.3631			24.1263	12.1216			31.8219	12.0902
3-C
Plasma IL18PB (ng/mL)
after 10 day on chow diet		APOE cKO		137.022	151.282	165.562	141.233
		littermate control:		139.633	132.13	123.346	94.0404	73.7232
		D374Y		131.355	131.054	122.603	122.556	131.765	110.799
		littermate control:		88.9555	103.649	86.6025	91.5225	109.948
3-D
	D374Y LC	D374Y LC	D374Y	D374Y	D374Y	D374Y		APOE LC	APOE LC	APOE cKO	APOE cKO	APOE cKO
Cd5l	142.889	127.416	593.055	605.926	409.174	221.776		227.942	206.41	830.005	833.442	951.625
Folr2	22.7416	20.1049	59.7217	61.3973	49.3021	30.5858		34.1723	33.5864	92.9808	99.3528	102.528
Il18bp	19.3331	17.8866	45.634	47.8629	36.7995	23.3562		26.7142	26.5462	70.5168	76.5106	76.4775
Sdc3	39.7772	35.5296	73.6179	70.6161	58.356	46.1336		54,53571649 51,42997808 105,7179694 105,3384537 114,4456928
Themis2	5.14546	5.04213	12.4987	10.6746	9.57872	6.3158		8.47697	7.21819	19.1221	21.5946	21.6364

## Sheet: Fig 5
5-E
Clodronate administration
Plasma IL18PB (ng/mL)
10 days on chow diet		APOE cKO control		163.924	191.956	250.178
		APOE cKO clodronate		68.5692	54.1038	55.874
		D374Y control		348.914	335.673	312.542	359.93
		D374Y clodronate		28.3478	24.4509	21.3422	35.2581
5-F
5-G
cholesterol in plasma
mg/dl		littermate control clodronate:		65.2	58	79.7	102
		APOE cKO control		373.8	328.3	332.2
		APOE cKO clodronate		241.4	356.2	418.1	360.2
		littermate control clodronate:		116.429	111.408	97.1828
		D374Y control		308.056	305.546	270.4	219.356
		D374Y clodronate		754.071	570.812	664.533	486.295
triglycerides in plasma		littermate control clodronate:		168.9	100.4	116.6	107.7
mg/dl
		APOE cKO control		169.5	195.5	146.1
		APOE cKO clodronate		75	102.5	151.3	84.5
		littermate control clodronate:		79.8706	85.4888	74.2524
		D374Y control		169.762	205.076	141.671	136.053
		D374Y clodronate		894.51	316.638	447.461	182.603
chiolesterol in liver
ug /mg of protein		littermate control clodronate:		16.233	15.67753	16.02232	14.96165
		APOE cKO control		18.9028	19.18304	14.28882
		APOE cKO clodronate		19.50194	19.16992	21.66661	11.39914
		littermate control clodronate:		5.268684	8.333236	11.04185
		D374Y control		12.14054	15.19063	11.96587	13.38806
		D374Y clodronate		8.90301	11.9387	11.3529	9.091962
triglycerides in liver		littermate control clodronate:		111.8032	117.5722	188.7321	122.8875
ug /mg of protein
		APOE cKO control		223.6713	244.7229	137.6558
		APOE cKO clodronate		68.59677	145.8485	138.7908	99.89226
		littermate control clodronate:		85.94952	58.48809	71.30909
		D374Y control		91.66431	136.2732	84.55682	84.40304
		D374Y clodronate		84.72515	115.0513	43.3281	160.5111
5-H
Plasma CD5L (ug/mL)
10days on chow diet		D374Y		2.02226	2.14141	1.48367	1.23398	1.99958	2.0786	1.66614	1.36755	1.59493
		littermate control:		0.95143	1.49587	1.44586	1.29292	1.84185	1.71458	0.72919	0.98562	1.17626
5-I		littermate control clodronate:		0.24604	0.18218	0.17272
Plasma CD5L (ug/mL)		D374Y control		2.11006	3.31667	1.83757	2.21588
10 days on chow diet
while on clodronate treatment		D374Y clodronate		0.50904	0.37437	0.15344

## Sheet: Fig 6
6-C
Plasma CD5L (ug/mL)		APOE cKO		1.7416	2.3155	1.5775	2.1316	1.9752
4 weeks on HFD
		littermate control:		1.3262	1.16311	1.48398	0.93537	1.11528
		D374Y		5.08423	2.36242	3.34495	3.02208	3.14213	1.84868	3.57506	2.63662
		littermate control:		1.4004	1.62526	2.17048	1.21816	1.27726	0.90143	1.3395	1.72084

## Sheet: Fig 7
7-B
	APOE LC	APOE cKO	APO cKO + anti CD8					D374Y LC	D374Y	D374Y + anti CD8
	Timd4
	13.1038	40.9428	0.363487					16.9372	26.4664	0.764115
	16.2949	26.1452	0.290661					20.2772	20.5616	1.16855
	20.2207	39.7151							22.0347	0.662585
	Ccl2
	2.12819	11.8119	1.14435					3.39957	9.76972	1.68707
	2.943	14.9658	2.09161					3.61501	16.3405	2.22588
	3.97711	7.33097							14.1971	3.03959
	cxcl10
	12.2352	29.3423	8.14541					10.7941	38.2612	8.79048
	7.61088	39.3596	8.04603					16.1337	35.2614	9.37806
	16.4357	25.0675							31.0855	8.12269
	Ccl24
	8.70098	18.3746	5.00887					9.44764	20.3279	2.46145
	12.3404	32.001	2.94269					7.80877	21.1088	3.01562
	5.96844	33.8342							18.7991	3.80126
	Scimp
	4.00221	11.3351	6.36964					5.05012	13.3835	3.15062
	5.02582	14.0878	3.39564					2.7618	11.9351	4.95989
	3.52458	13.8684							10.3359	4.64438
	Irg1
	0.0509845	3.23005	0					0.176459	3.20003	0.116759
	0.0539153	3.45407	0.325702					0.153525	3.46725	0.577686
	0.544993	2.22878							1.4565	0.222739
Fig7c	Fraction	D374Y LC	D374Y	D374Y + anti CD8
	14	0	0	0
	15	0	135.6	327.6
	16	43.3	1092	1932
	17	31.4	967.1	1468.5
	18	23.5	621.6	969
	19	19.5	564	927.1
	20	22.2	647.8	993.5
	21	23.5	699.6	1048.5
	22	24.8	718.8	1038.9
	23	35.4	674.4	919.5
	24	51.2	571.2	732
	25	40.6	424.8	523.2
	26	34	290.4	347.4
	27	30.1	198	228.8
	28	27.5	142.8	161.7
	29	28.8	138	145.5
	30	99.9	183.6	173.6
	31	272.5	282.6	222.9
	32	258	331.2	226.8
	33	148.6	217.2	153
	34	86.7	138	97.5
	35	49	82.8	70.5
	36	35.4	66	64.5
	37	28.7	52.8	61.5
	38	19.5	43.2	0
	39	0	36	0
	40	0	0	0

## Sheet: Ext data Fig 1 
		Day	D374Y LC						D374Y
		0	199.2						90.4	284	168.8	189.6	210.4	202.4
EXD 1-B		3	259.2	166.4					3152	2040	1784
		10	178.4	282.4	136	264	176		1816	1304	1664	1600	2504	2000
EXD 1-C		Time	Control								D374Y
		0	60.5	45.4	68.1	49.1	66	53.2			83.2			60.5		63.9	62.8
		72	56.7	53	60.5	69	59.2	52.2				129.9	147.5		160.1	232.4	157.7
		240	39.1	47.9	56.7	77.1	56.1	66				155.1	114.7	131.1	128.6	154.5	180
EXD 1-D	LC	D374Y
	69.3495	119.785
	81.9585	104.655
	83.2194	103.394
	87.6131	141.127
	74.819	125.749
	74.819
EXD 1-G
Day 10 Chow	AST				ALT				Albumin				A/G				Globulin				Bilirubin
	APOE LC	APOE cKO	D374Y LC	D374Y	APOE LC	APOE cKO	D374Y LC	D374Y	APOE LC	APOE cKO	D374Y LC	D374Y	APOE LC	APOE cKO	D374Y LC	D374Y	APOE LC	APOE cKO	D374Y LC	D374Y	APOE LC	APOE cKO	D374Y LC	D374Y
	1.1	2.13	0.67	2.18	0.58	0	0.47	0.32	30	28	29	25	1.2	1	1.9	1.3	24	27	15	20	2.39	2.39	0	5.47
	1.42	0.42	1.23	1.05	0.35	0.32	0	0.33	31	32	27	25	1	1.4	0.7	1.4	31	22	40	18	3.25	5.3	0	2.56
	0.98	2.13	1.22	0.68	0.27	0.47	0.23	0.42	30	30	33	23	0.9	0.8	1	1.6	33	35	32	15	6.5	10.26	1.71	4.45
	2.13	1.97	1.42	4.68	0.53	0.42	0	0.25	29	29	27	28	1	0.9	0.8	0.8	29	33	32	34	5.47	5.99	0	6.67
	0.95	1.38	0.52	0.85	0.32	0.43	0.25	0	31	30	29	27	0.9	0.8	1.4	1.1	33	38	20	25	5.99	7.18	2.91	0
	2.93	1.72	0.92	2.37	0.48	0.75	0.25	0	27	29	31	27	0.9	1	0.9	1	31	28	35	27	3.42	2.56	4.45	0
	0.73	2.33	1.33	0.67	0.63	0.78	0.73	0.17	30	29	27	29	1.1	1	1.2	1	26	31	22	29	2.22	3.59	2.39	0
	0.48	2.33		1	0	1.03		0.37	29	30		29	0.7	0.8		1	38	39		30	0	5.81		2.91
				3.72				0.27				25				0.9				29				5.13
Week 8 HFD	AST				ALT				Albumin				A/G				Globulin				Bilirubin
	APOE LC	APOE cKO	D374Y LC	D374Y	APOE LC	APOE cKO	D374Y LC	D374Y	APOE LC	APOE cKO	D374Y LC	D374Y	APOE LC	APOE cKO	D374Y LC	D374Y	APOE LC	APOE cKO	D374Y LC	D374Y	APOE LC	APOE cKO	D374Y LC	D374Y
	5.97	1.68	6.55	3.92	2.08	0.33	2.53	1.63	27	29	31	30	0.8	0.9	0.6	0.5	33	31	50	60	21.72	2.56	28.21	3.08
	4.97	4.28	3.32	3.48	1.12	1.38	1.03	1.98	27	27	31	33	0.9	1.1	0.8	0.5	30	26	38	68	21.03	12.65	11.12	3.76
	4.25	1.53	3.85	5.37	0.73	0.33	1.4	1.42	28	27	31	32	0.9	1	0.8	0.6	33	28	41	57	10.6	0	10.43	14.36
	3.62	1.42	2.83	4.18	1	0.62	0.88	1.32	27	27	31	30	1.3	0.8	0.7	0.5	20	34	42	61	13	0	6.33	18.3
	5.12	2.8	2.3	3.27	0.28	0.62	0.85	1.63	30	28	32	32	1	0.8	0.8	0.5	31	37	40	69	9.41	6.16	6.16	0
	8.52	2.22	5.02	1	0.53	0.77	2.23	0.93	31	29	34	28	0.7	0.6	0.7	0.6	46	52	47	47	17.78	8.55	7.52	0
		2.68	1.22	1.53		0.9	0.37	0.87		29	29	28		0.6	1	0.4		50	29	62		5.64	2.05	0
		4.48	1.22	1.6		0.9	0.62	0.38		29	28	28		0.4	1	0.6		67	28	45		0	0	0

## Sheet: Ext data Fig 2
EXD 2-A
	APOE LC	APOE cKO		D374Y LC	D374Y
	200.309	963.992		152.339	624.203
	290.635	1162.68		125.477	375.134
	188.472	1138.51		175.903	753.096
	250.545	974.208		117.701
	197.35	1011.41		108.864
	122.806	1051.99		146.566
	142.957	966.176		198.878
	96.3146	710.135
	101.951	920.872
	83.4915	1089.26
	145	802.363
	193.404
	136.405
	121.82
	115.972
	70.8092

## Sheet: Ext data Fig 3 
EXD 3-D		APOE LC	APOE LC	APOE LC	APOE LC	APOE cKO	APOE cKO	APOE cKO	APOE cKO
	Clec4f	69.321626266046	62.984008922296	70.3048809909049	61.9288585283294	83.6091886936754	90.2478564385291	91.0132636519017	101.442790949667
	Ccl24	16.5375643983233	6.96773118844879	11.0808057923381	12.551436724387	23.3198878271778	20.3511769424082	21.544520782221	21.638357722134
	Mpeg1	35.8349552354315	48.9050982869524	43.3940982851411	43.5812745924222	57.5250294888933	60.8555739970245	55.2454343214125	61.7095471760593
	Cfp	100.862848744115	89.6981865376086	82.2250078953723	93.4209035774713	158.631104940662	123.620895921163	128.622204405755	157.994633000628
	Abcg1	3.52083676556185	3.50609253938975	3.3387926755243	3.48529249947765	5.63380316304918	5.64212861103271	6.28061897022916	5.71495329603266
	Fabp5	127.918299227023	84.9788842907567	106.112028706792	68.1331847954974	29.0251670301911	56.0832168441294	35.9569793009928	28.7713536205414
	Slc10a2	6.03177903457301	7.19551584779169	2.33814752057684	5.95904307098888	1.66858894621732	0.94726707394519	0.8972533129231	0.677143794594497
	Oas2	6.59430164245304	6.14581911384547	7.54079805364921	7.98332876844747	10.0138198331491	10.7099079785369	10.7175793628276	10.7664060828206
	Oas3	1.72962773050435	1.41966878411587	1.29168030895114	1.69172155347234	3.66005274525479	2.9435952884931	3.61430674270952	4.475595299063
	Oasl2	16.4095594442975	15.7275563311732	18.5219532025032	17.8159426100056	21.3628649052667	26.4370058993193	26.9808305682274	23.3658102791733
	Trex1	14.6471804291988	11.781877437922	11.3896779749049	16.3163525845229	26.4374102104065	21.8380392765522	20.2825018898413	22.0363979622711
	Nr1d1	10.2065813012099	15.9934185319808	10.5116508393196	16.6694419152908	16.4941805147485	22.588174580136	24.6664396672986	48.4080300073582
	Scd1	4092.01855900287	3551.83190148017	3883.53089758164	4166.37319172231	1795.94542964361	2315.56065146524	2088.54026499877	2496.53707559404
	Apoe	6369.32992215039	5118.65521058224	6845.86885397901	7028.66129266196	1005.47983597985	868.938804863461	1264.1718223704	1032.27544172975
		number of genes
EXD 3-E		149	Metabolism
		30	Fatty acid metabolism
		26	Metabolism of vitamins and cofactors
		61	Metabolism of lipids
		13	Plasma lipoprotein assembly, remodeling, and clearance
		121	Metabolism of proteins
		7	Plasma lipoprotein assembly
		24	mRNA Splicing
		19	The citric acid (TCA) cycle and respiratory electron transport
EXD 3-F
Srebf1				Acaca				Acacb				Acly				Acss1				Acss2				Acss3				Clc				Fasn				Scd1				Srebf2				Hmgcr
APOE LC	APOE cKO	D374YLC	D374Y	APOE LC	APOE cKO	D374YLC	D374Y	APOE LC	APOE cKO	D374YLC	D374Y	APOE LC	APOE cKO	D374YLC	D374Y	APOE LC	APOE cKO	D374YLC	D374Y	APOE LC	APOE cKO	D374YLC	D374Y	APOE LC	APOE cKO	D374YLC	D374Y	APOE LC	APOE cKO	D374YLC	D374Y	APOE LC	APOE cKO	D374YLC	D374Y	APOE LC	APOE cKO	D374YLC	D374Y	APOE LC	APOE cKO	D374YLC	D374Y	APOE LC	APOE cKO	D374YLC	D374Y
24.8729	38.1634	24.7477		3.79877	2.93895	13.1092		7.51807	5.40876	7.96074		68.7367	48.5464	71.4973		0.231714	0.177971	0.217025		105.354	72.9262	98.7304		12.7707	10.6639	17.1376		5.32258	6.10592	3.19562		61.3732	45.1177	49.3986		4092.44	1796.14	3195.51		11.1159	14.871	13.6882		20.1988	13.2534	36.7799
25.6754	25.4552	19.6397		5.76485	4.78428	15.2433		11.7526	8.73035	8.97316		70.0531	83.253	80.9711		0.254167	0.234219	0.0461537		93.7229	103.898	119.562		11.5264	9.22057	15.6578		4.41618	4.69037	2.31064		71.6803	66.4641	43.5305		3552.27	2315.82	2695.66		15.691	13.5078	9.98162		32.9385	20.5947	33.5649
22.1078	29.1668		40.7646	3.79578	2.48162		16.8955	6.93616	4.90036		10.1484	86.5197	41.8249		94.1318	0.21198	0.22596		0.146539	128.881	65.8165		137.893	14.9107	12.4013		12.3861	4.93171	4.28542		8.09154	42.6234	32.4905		75.8223	3883.97	2088.76		3255.38	13.1283	11.4796		17.0848	38.4111	10.9674		22.9255
19.6219	29.6944		33.4076	3.51127	4.10054		13.653	4.60212	6.61234		10.0614	66.0817	74.2968		93.6087	0.420195	0.043851		0.0824784	68.7657	68.6477		113.685	8.61848	10.3578		13.895	4.66694	6.30195		4.44496	28.1126	62.2123		56.4042	4166.81	2496.84		2200.56	8.21418	14.1737		14.3025	15.0063	20.0382		28.7524

## Sheet: Ext data Fig 4
EXD 4-D	cherry/cherry	D374Y cherry/cherry
	153.667	438.172
	128.373	344.112
	157.471	327.132
		326.638
	D374Y LC	D374
	2268.75	3095.24
	2447.37	3883.72
	3014.63	2184.93
	3698.74	3360.41
	3085.71	2898.11
	3510.2	5364.41
	2500
	3776.12
EXD 4-J	D374Y	D374Y-APOB
	-7703	-6724
	-8890	-6555
	-8310	-7580
	-8854	-7813
		-7089
		-6610
		-7309

[truncated: 3 more sheets: Ext data Fig 5, Ext data Fig 6, Ext data Fig 7]
